# Supplementary material for: Control of bacterial immune signaling by a WYL domain transcription factor
Source: Nucleic Acids Res. 2022 May 10;50(9):5239–50. doi: 10.1093/nar/gkac343 (PMC9122588; doi:10.1093/nar/gkac343)
Supplement: gkac343_Supplemental_Files [file gkac343_supplemental_files.zip]

Archive with 2 entries (2 files):
- Supplement_May6.pdf
- Table_S1_Dec21.xlsx
